# Supplementary material for: DNA Barcodes and Species Distribution Models Evaluate Threats of Global Climate Changes to Genetic Diversity: A Case Study from Nanorana parkeri (Anura: Dicroglossidae)
Source: PLoS One. 2014 Aug 5;9(8):e103899. doi: 10.1371/journal.pone.0103899 (PMC4122371; doi:10.1371/journal.pone.0103899)
Supplement: Table S1 — Detailed information for specimens included in this study. (XLSX) [file pone.0103899.s003.xlsx]

## Sheet: Sheet1
Locality	Sample number	Species	Haplotye	Locality name	Altitute	Longitude	Latitude	GenBank accession no.
1	KIZ08166	Nanorana parkeri	H11	China: Tibet Autonomous Region, Ngamring County, Qieduo	4773m	86.277°E	29.503°N	KJ810988
1	KIZ08167	Nanorana parkeri	H11	China: Tibet Autonomous Region, Ngamring County,Qieduo	4773m	86.277°E	29.503°N	KJ810989
1	KIZ08169	Nanorana parkeri	H11	China: Tibet Autonomous Region, Ngamring County,Qieduo	4773m	86.277°E	29.503°N	KJ810990
1	KIZ08170	Nanorana parkeri	H11	China: Tibet Autonomous Region, Ngamring County,Qieduo	4773m	86.277°E	29.503°N	KJ810991
1	KIZ08171	Nanorana parkeri	H11	China: Tibet Autonomous Region, Ngamring County,Qieduo	4773m	86.277°E	29.503°N	KJ810992
1	KIZ08172	Nanorana parkeri	H11	China: Tibet Autonomous Region, Ngamring County,Qieduo	4773m	86.277°E	29.503°N	KJ810993
1	KIZ08173	Nanorana parkeri	H11	China: Tibet Autonomous Region, Ngamring County,Qieduo	4773m	86.277°E	29.503°N	KJ810994
1	KIZ08174	Nanorana parkeri	H11	China: Tibet Autonomous Region, Ngamring County,Qieduo	4773m	86.277°E	29.503°N	KJ810995
1	KIZ08176	Nanorana parkeri	H11	China: Tibet Autonomous Region, Ngamring County,Qieduo	4773m	86.277°E	29.503°N	KJ810996
1	KIZ08177	Nanorana parkeri	H11	China: Tibet Autonomous Region, Ngamring County,Qieduo	4773m	86.277°E	29.503°N	KJ810997
1	KIZ08178	Nanorana parkeri	H11	China: Tibet Autonomous Region, Ngamring County,Qieduo	4773m	86.277°E	29.503°N	KJ810998
1	KIZ08181	Nanorana parkeri	H9	China: Tibet Autonomous Region, Ngamring County,Qieduo	4773m	86.277°E	29.503°N	KJ810999
1	KIZ08182	Nanorana parkeri	H11	China: Tibet Autonomous Region, Ngamring County,Qieduo	4773m	86.277°E	29.503°N	KJ811000
1	KIZ08183	Nanorana parkeri	H11	China: Tibet Autonomous Region, Ngamring County,Qieduo	4773m	86.277°E	29.503°N	KJ811001
1	KIZ08184	Nanorana parkeri	H11	China: Tibet Autonomous Region, Ngamring County,Qieduo	4773m	86.277°E	29.503°N	KJ811002
1	KIZ08185	Nanorana parkeri	H11	China: Tibet Autonomous Region, Ngamring County,Qieduo	4773m	86.277°E	29.503°N	KJ811003
1	YPX15199	Nanorana parkeri	H11	China: Tibet Autonomous Region, Ngamring County,Qieduo	4773m	86.277°E	29.503°N	KJ811004
1	YPX15206	Nanorana parkeri	H11	China: Tibet Autonomous Region, Ngamring County,Qieduo	4773m	86.277°E	29.503°N	KJ811005
1	YPX15222	Nanorana parkeri	H11	China: Tibet Autonomous Region, Ngamring County,Qieduo	4773m	86.277°E	29.503°N	KJ811006
1	YPX15259	Nanorana parkeri	H11	China: Tibet Autonomous Region, Ngamring County,Qieduo	4773m	86.277°E	29.503°N	KJ811007
1	YPX15267	Nanorana parkeri	H11	China: Tibet Autonomous Region, Ngamring County,Qieduo	4773m	86.277°E	29.503°N	KJ811008
1	YPX15271	Nanorana parkeri	H11	China: Tibet Autonomous Region, Ngamring County,Qieduo	4773m	86.277°E	29.503°N	KJ811009
2	KIZ090706004	Nanorana parkeri	H19	China: Tibet Autonomous Region, Bayi Town, Cuomujiri Lake	3485m	94.013°E	30.052°N	KJ811010
2	KIZ090706005	Nanorana parkeri	H19	China: Tibet Autonomous Region, Bayi Town, Cuomujiri Lake	3485m	94.013°E	30.052°N	KJ811011
2	KIZ090706007	Nanorana parkeri	H19	China: Tibet Autonomous Region, Bayi Town, Cuomujiri Lake	3485m	94.013°E	30.052°N	KJ811012
2	KIZ090706008	Nanorana parkeri	H19	China: Tibet Autonomous Region, Bayi Town, Cuomujiri Lake	3485m	94.013°E	30.052°N	KJ811013
2	KIZ090706009	Nanorana parkeri	H19	China: Tibet Autonomous Region, Bayi Town, Cuomujiri Lake	3485m	94.013°E	30.052°N	KJ811014
2	KIZ090706010	Nanorana parkeri	H19	China: Tibet Autonomous Region, Bayi Town, Cuomujiri Lake	3485m	94.013°E	30.052°N	KJ811015
2	KIZ090706011	Nanorana parkeri	H19	China: Tibet Autonomous Region, Bayi Town, Cuomujiri Lake	3485m	94.013°E	30.052°N	KJ811016
2	KIZ090706012	Nanorana parkeri	H19	China: Tibet Autonomous Region, Bayi Town, Cuomujiri Lake	3485m	94.013°E	30.052°N	KJ811017
2	KIZ090706014	Nanorana parkeri	H19	China: Tibet Autonomous Region, Bayi Town, Cuomujiri Lake	3485m	94.013°E	30.052°N	KJ811018
2	KIZ090706015	Nanorana parkeri	H19	China: Tibet Autonomous Region, Bayi Town, Cuomujiri Lake	3485m	94.013°E	30.052°N	KJ811019
2	KIZ090706017	Nanorana parkeri	H19	China: Tibet Autonomous Region, Bayi Town, Cuomujiri Lake	3485m	94.013°E	30.052°N	KJ811020
2	KIZ090706019	Nanorana parkeri	H19	China: Tibet Autonomous Region, Bayi Town, Cuomujiri Lake	3485m	94.013°E	30.052°N	KJ811021
2	KIZ090706020	Nanorana parkeri	H19	China: Tibet Autonomous Region, Bayi Town, Cuomujiri Lake	3485m	94.013°E	30.052°N	KJ811022
2	KIZ090706021	Nanorana parkeri	H19	China: Tibet Autonomous Region, Bayi Town, Cuomujiri Lake	3485m	94.013°E	30.052°N	KJ811023
2	KIZ090706022	Nanorana parkeri	H19	China: Tibet Autonomous Region, Bayi Town, Cuomujiri Lake	3485m	94.013°E	30.052°N	KJ811024
2	KIZ090706024	Nanorana parkeri	H19	China: Tibet Autonomous Region, Bayi Town, Cuomujiri Lake	3485m	94.013°E	30.052°N	KJ811025
2	KIZ090706025	Nanorana parkeri	H19	China: Tibet Autonomous Region, Bayi Town, Cuomujiri Lake	3485m	94.013°E	30.052°N	KJ811026
2	KIZ090706026	Nanorana parkeri	H19	China: Tibet Autonomous Region, Bayi Town, Cuomujiri Lake	3485m	94.013°E	30.052°N	KJ811027
2	KIZ090706027	Nanorana parkeri	H19	China: Tibet Autonomous Region, Bayi Town, Cuomujiri Lake	3485m	94.013°E	30.052°N	KJ811028
2	KIZ090706028	Nanorana parkeri	H19	China: Tibet Autonomous Region, Bayi Town, Cuomujiri Lake	3485m	94.013°E	30.052°N	KJ811029
2	KIZ090706029	Nanorana parkeri	H19	China: Tibet Autonomous Region, Bayi Town, Cuomujiri Lake	3485m	94.013°E	30.052°N	KJ811030
2	KIZ090706030	Nanorana parkeri	H19	China: Tibet Autonomous Region, Bayi Town, Cuomujiri Lake	3485m	94.013°E	30.052°N	KJ811031
2	KIZ090706031	Nanorana parkeri	H19	China: Tibet Autonomous Region, Bayi Town, Cuomujiri Lake	3485m	94.013°E	30.052°N	KJ811032
3	KIZ08280	Nanorana parkeri	H1	China: Tibet Autonomous Region, Biru County, Datang	4130m	93.139°E	31.536°N	KJ811033
3	KIZ08283	Nanorana parkeri	H1	China: Tibet Autonomous Region, Biru County, Datang	4130m	93.139°E	31.536°N	KJ811034
3	KIZ08284	Nanorana parkeri	H1	China: Tibet Autonomous Region, Biru County, Datang	4130m	93.139°E	31.536°N	KJ811035
3	KIZ08285	Nanorana parkeri	H1	China: Tibet Autonomous Region, Biru County, Datang	4130m	93.139°E	31.536°N	KJ811036
3	KIZ08286	Nanorana parkeri	H1	China: Tibet Autonomous Region, Biru County, Datang	4130m	93.139°E	31.536°N	KJ811037
3	KIZ08287	Nanorana parkeri	H1	China: Tibet Autonomous Region, Biru County, Datang	4130m	93.139°E	31.536°N	KJ811038
3	KIZ08288	Nanorana parkeri	H1	China: Tibet Autonomous Region, Biru County, Datang	4130m	93.139°E	31.536°N	KJ811039
3	KIZ08289	Nanorana parkeri	H1	China: Tibet Autonomous Region, Biru County, Datang	4130m	93.139°E	31.536°N	KJ811040
3	KIZ08290	Nanorana parkeri	H1	China: Tibet Autonomous Region, Biru County, Datang	4130m	93.139°E	31.536°N	KJ811041
3	KIZ08291	Nanorana parkeri	H1	China: Tibet Autonomous Region, Biru County, Datang	4130m	93.139°E	31.536°N	KJ811042
3	KIZ08292	Nanorana parkeri	H1	China: Tibet Autonomous Region, Biru County, Datang	4130m	93.139°E	31.536°N	KJ811043
3	KIZ08293	Nanorana parkeri	H1	China: Tibet Autonomous Region, Biru County, Datang	4130m	93.139°E	31.536°N	KJ811044
3	KIZ08294	Nanorana parkeri	H1	China: Tibet Autonomous Region, Biru County, Datang	4130m	93.139°E	31.536°N	KJ811045
3	KIZ08295	Nanorana parkeri	H1	China: Tibet Autonomous Region, Biru County, Datang	4130m	93.139°E	31.536°N	KJ811046
3	KIZ08296	Nanorana parkeri	H1	China: Tibet Autonomous Region, Biru County, Datang	4130m	93.139°E	31.536°N	KJ811047
3	KIZ08297	Nanorana parkeri	H1	China: Tibet Autonomous Region, Biru County, Datang	4130m	93.139°E	31.536°N	KJ811048
3	KIZ08298	Nanorana parkeri	H1	China: Tibet Autonomous Region, Biru County, Datang	4130m	93.139°E	31.536°N	KJ811049
3	KIZ08299	Nanorana parkeri	H1	China: Tibet Autonomous Region, Biru County, Datang	4130m	93.139°E	31.536°N	KJ811050
3	YPX15039	Nanorana parkeri	H1	China: Tibet Autonomous Region, Biru County, Datang	4130m	93.139°E	31.536°N	KJ811051
3	YPX15040	Nanorana parkeri	H1	China: Tibet Autonomous Region, Biru County, Datang	4130m	93.139°E	31.536°N	KJ811052
3	YPX15041	Nanorana parkeri	H1	China: Tibet Autonomous Region, Biru County, Datang	4130m	93.139°E	31.536°N	KJ811053
3	YPX15042	Nanorana parkeri	H1	China: Tibet Autonomous Region, Biru County, Datang	4130m	93.139°E	31.536°N	KJ811054
3	YPX15043	Nanorana parkeri	H1	China: Tibet Autonomous Region, Biru County, Datang	4130m	93.139°E	31.536°N	KJ811055
3	YPX15333	Nanorana parkeri	H1	China: Tibet Autonomous Region, Biru County, Datang	4130m	93.139°E	31.536°N	KJ811056
3	YPX15334	Nanorana parkeri	H1	China: Tibet Autonomous Region, Biru County, Datang	4130m	93.139°E	31.536°N	KJ811057
3	YPX15342	Nanorana parkeri	H1	China: Tibet Autonomous Region, Biru County, Datang	4130m	93.139°E	31.536°N	KJ811058
4	KIZ08373	Nanorana parkeri	H1	China: Tibet Autonomous Region, Cona County	4372m	91.964°E	28.004°N	KJ811059
4	KIZ08376	Nanorana parkeri	H1	China: Tibet Autonomous Region, Cona County	4372m	91.964°E	28.004°N	KJ811060
4	KIZ08377	Nanorana parkeri	H1	China: Tibet Autonomous Region, Cona County	4372m	91.964°E	28.004°N	KJ811061
4	KIZ08378	Nanorana parkeri	H1	China: Tibet Autonomous Region, Cona County	4372m	91.964°E	28.004°N	KJ811062
4	KIZ08379	Nanorana parkeri	H1	China: Tibet Autonomous Region, Cona County	4372m	91.964°E	28.004°N	KJ811063
4	KIZ08380	Nanorana parkeri	H1	China: Tibet Autonomous Region, Cona County	4372m	91.964°E	28.004°N	KJ811064
4	KIZ08381	Nanorana parkeri	H1	China: Tibet Autonomous Region, Cona County	4372m	91.964°E	28.004°N	KJ811065
4	KIZ08382	Nanorana parkeri	H1	China: Tibet Autonomous Region, Cona County	4372m	91.964°E	28.004°N	KJ811066
4	KIZ08383	Nanorana parkeri	H1	China: Tibet Autonomous Region, Cona County	4372m	91.964°E	28.004°N	KJ811067
4	KIZ08384	Nanorana parkeri	H1	China: Tibet Autonomous Region, Cona County	4372m	91.964°E	28.004°N	KJ811068
4	KIZ08385	Nanorana parkeri	H1	China: Tibet Autonomous Region, Cona County	4372m	91.964°E	28.004°N	KJ811069
4	KIZ08386	Nanorana parkeri	H1	China: Tibet Autonomous Region, Cona County	4372m	91.964°E	28.004°N	KJ811070
4	KIZ08387	Nanorana parkeri	H1	China: Tibet Autonomous Region, Cona County	4372m	91.964°E	28.004°N	KJ811071
4	KIZ08388	Nanorana parkeri	H1	China: Tibet Autonomous Region, Cona County	4372m	91.964°E	28.004°N	KJ811072
4	KIZ08389	Nanorana parkeri	H1	China: Tibet Autonomous Region, Cona County	4372m	91.964°E	28.004°N	KJ811073
4	KIZ08391	Nanorana parkeri	H1	China: Tibet Autonomous Region, Cona County	4372m	91.964°E	28.004°N	KJ811074
4	KIZ08392	Nanorana parkeri	H1	China: Tibet Autonomous Region, Cona County	4372m	91.964°E	28.004°N	KJ811075
4	KIZ08393	Nanorana parkeri	H1	China: Tibet Autonomous Region, Cona County	4372m	91.964°E	28.004°N	KJ811076
4	YPX15292	Nanorana parkeri	H1	China: Tibet Autonomous Region, Cona County	4372m	91.964°E	28.004°N	KJ811077
4	YPX15293	Nanorana parkeri	H1	China: Tibet Autonomous Region, Cona County	4372m	91.964°E	28.004°N	KJ811078
4	YPX15294	Nanorana parkeri	H1	China: Tibet Autonomous Region, Cona County	4372m	91.964°E	28.004°N	KJ811079
4	YPX15295	Nanorana parkeri	H1	China: Tibet Autonomous Region, Cona County	4372m	91.964°E	28.004°N	KJ811080
4	YPX15296	Nanorana parkeri	H1	China: Tibet Autonomous Region, Cona County	4372m	91.964°E	28.004°N	KJ811081
5	KIZ08313	Nanorana parkeri	H1	China: Tibet Autonomous Region, Damxung County, Longren	4309m	91.229°E	30.516°N	KJ811082
5	KIZ08314	Nanorana parkeri	H1	China: Tibet Autonomous Region, Damxung County, Longren	4309m	91.229°E	30.516°N	KJ811083
5	KIZ08315	Nanorana parkeri	H1	China: Tibet Autonomous Region, Damxung County, Longren	4309m	91.229°E	30.516°N	KJ811084
5	KIZ08318	Nanorana parkeri	H1	China: Tibet Autonomous Region, Damxung County, Longren	4309m	91.229°E	30.516°N	KJ811085
5	KIZ08319	Nanorana parkeri	H1	China: Tibet Autonomous Region, Damxung County, Longren	4309m	91.229°E	30.516°N	KJ811086
5	KIZ08320	Nanorana parkeri	H1	China: Tibet Autonomous Region, Damxung County, Longren	4309m	91.229°E	30.516°N	KJ811087
5	KIZ08321	Nanorana parkeri	H1	China: Tibet Autonomous Region, Damxung County, Longren	4309m	91.229°E	30.516°N	KJ811088
5	KIZ08322	Nanorana parkeri	H1	China: Tibet Autonomous Region, Damxung County, Longren	4309m	91.229°E	30.516°N	KJ811089
5	KIZ08323	Nanorana parkeri	H1	China: Tibet Autonomous Region, Damxung County, Longren	4309m	91.229°E	30.516°N	KJ811090
5	KIZ08324	Nanorana parkeri	H1	China: Tibet Autonomous Region, Damxung County, Longren	4309m	91.229°E	30.516°N	KJ811091
5	KIZ08325	Nanorana parkeri	H1	China: Tibet Autonomous Region, Damxung County, Longren	4309m	91.229°E	30.516°N	KJ811092
5	KIZ08326	Nanorana parkeri	H1	China: Tibet Autonomous Region, Damxung County, Longren	4309m	91.229°E	30.516°N	KJ811093
5	KIZ08327	Nanorana parkeri	H1	China: Tibet Autonomous Region, Damxung County, Longren	4309m	91.229°E	30.516°N	KJ811094
5	KIZ08328	Nanorana parkeri	H1	China: Tibet Autonomous Region, Damxung County, Longren	4309m	91.229°E	30.516°N	KJ811095
5	KIZ08330	Nanorana parkeri	H1	China: Tibet Autonomous Region, Damxung County, Longren	4309m	91.229°E	30.516°N	KJ811096
5	KIZ08331	Nanorana parkeri	H1	China: Tibet Autonomous Region, Damxung County, Longren	4309m	91.229°E	30.516°N	KJ811097
5	KIZ08332	Nanorana parkeri	H1	China: Tibet Autonomous Region, Damxung County, Longren	4309m	91.229°E	30.516°N	KJ811098
5	KIZ08333	Nanorana parkeri	H1	China: Tibet Autonomous Region, Damxung County, Longren	4309m	91.229°E	30.516°N	KJ811099
5	KIZ08334	Nanorana parkeri	H1	China: Tibet Autonomous Region, Damxung County, Longren	4309m	91.229°E	30.516°N	KJ811100
5	KIZ08335	Nanorana parkeri	H1	China: Tibet Autonomous Region, Damxung County, Longren	4309m	91.229°E	30.516°N	KJ811101
5	KIZ08336	Nanorana parkeri	H1	China: Tibet Autonomous Region, Damxung County, Longren	4309m	91.229°E	30.516°N	KJ811102
5	KIZ08337	Nanorana parkeri	H1	China: Tibet Autonomous Region, Damxung County, Longren	4309m	91.229°E	30.516°N	KJ811103
5	KIZ08338	Nanorana parkeri	H1	China: Tibet Autonomous Region, Damxung County, Longren	4309m	91.229°E	30.516°N	KJ811104
5	KIZ08339	Nanorana parkeri	H1	China: Tibet Autonomous Region, Damxung County, Longren	4309m	91.229°E	30.516°N	KJ811105
5	YPX14978	Nanorana parkeri	H1	China: Tibet Autonomous Region, Damxung County, Longren	4309m	91.229°E	30.516°N	KJ811106
5	YPX14981	Nanorana parkeri	H1	China: Tibet Autonomous Region, Damxung County, Longren	4309m	91.229°E	30.516°N	KJ811107
5	YPX14984	Nanorana parkeri	H1	China: Tibet Autonomous Region, Damxung County, Longren	4309m	91.229°E	30.516°N	KJ811108
6	KIZ08256	Nanorana parkeri	H14	China: Tibet Autonomous Region, Damxung County, Shagangzi	3692m	90.852°E	30.331°N	KJ811109
6	KIZ08258	Nanorana parkeri	H14	China: Tibet Autonomous Region, Damxung County, Shagangzi	3692m	90.852°E	30.331°N	KJ811110
6	KIZ08259	Nanorana parkeri	H14	China: Tibet Autonomous Region, Damxung County, Shagangzi	3692m	90.852°E	30.331°N	KJ811111
6	KIZ08260	Nanorana parkeri	H1	China: Tibet Autonomous Region, Damxung County, Shagangzi	3692m	90.852°E	30.331°N	KJ811112
6	KIZ08261	Nanorana parkeri	H1	China: Tibet Autonomous Region, Damxung County, Shagangzi	3692m	90.852°E	30.331°N	KJ811113
6	KIZ08262	Nanorana parkeri	H14	China: Tibet Autonomous Region, Damxung County, Shagangzi	3692m	90.852°E	30.331°N	KJ811114
6	KIZ08263	Nanorana parkeri	H1	China: Tibet Autonomous Region, Damxung County, Shagangzi	3692m	90.852°E	30.331°N	KJ811115
6	KIZ08265	Nanorana parkeri	H14	China: Tibet Autonomous Region, Damxung County, Shagangzi	3692m	90.852°E	30.331°N	KJ811116
6	KIZ08266	Nanorana parkeri	H1	China: Tibet Autonomous Region, Damxung County, Shagangzi	3692m	90.852°E	30.331°N	KJ811117
6	KIZ08267	Nanorana parkeri	H14	China: Tibet Autonomous Region, Damxung County, Shagangzi	3692m	90.852°E	30.331°N	KJ811118
6	KIZ08268	Nanorana parkeri	H1	China: Tibet Autonomous Region, Damxung County, Shagangzi	3692m	90.852°E	30.331°N	KJ811119
6	KIZ08269	Nanorana parkeri	H14	China: Tibet Autonomous Region, Damxung County, Shagangzi	3692m	90.852°E	30.331°N	KJ811120
6	KIZ08270	Nanorana parkeri	H16	China: Tibet Autonomous Region, Damxung County, Shagangzi	3692m	90.852°E	30.331°N	KJ811121
6	KIZ08271	Nanorana parkeri	H14	China: Tibet Autonomous Region, Damxung County, Shagangzi	3692m	90.852°E	30.331°N	KJ811122
6	YPX15172	Nanorana parkeri	H14	China: Tibet Autonomous Region, Damxung County, Shagangzi	3692m	90.852°E	30.331°N	KJ811123
6	YPX15173	Nanorana parkeri	H14	China: Tibet Autonomous Region, Damxung County, Shagangzi	3692m	90.852°E	30.331°N	KJ811124
6	YPX15174	Nanorana parkeri	H1	China: Tibet Autonomous Region, Damxung County, Shagangzi	3692m	90.852°E	30.331°N	KJ811125
6	YPX15175	Nanorana parkeri	H14	China: Tibet Autonomous Region, Damxung County, Shagangzi	3692m	90.852°E	30.331°N	KJ811126
6	YPX15176	Nanorana parkeri	H16	China: Tibet Autonomous Region, Damxung County, Shagangzi	3692m	90.852°E	30.331°N	KJ811127
6	YPX15177	Nanorana parkeri	H14	China: Tibet Autonomous Region, Damxung County, Shagangzi	3692m	90.852°E	30.331°N	KJ811128
6	YPX15178	Nanorana parkeri	H13	China: Tibet Autonomous Region, Damxung County, Shagangzi	3692m	90.852°E	30.331°N	KJ811129
6	YPX15179	Nanorana parkeri	H14	China: Tibet Autonomous Region, Damxung County, Shagangzi	3692m	90.852°E	30.331°N	KJ811130
6	YPX15182	Nanorana parkeri	H16	China: Tibet Autonomous Region, Damxung County, Shagangzi	3692m	90.852°E	30.331°N	KJ811131
6	YPX15183	Nanorana parkeri	H1	China: Tibet Autonomous Region, Damxung County, Shagangzi	3692m	90.852°E	30.331°N	KJ811132
6	YPX15190	Nanorana parkeri	H16	China: Tibet Autonomous Region, Damxung County, Shagangzi	3692m	90.852°E	30.331°N	KJ811133
6	YPX15196	Nanorana parkeri	H14	China: Tibet Autonomous Region, Damxung County, Shagangzi	3692m	90.852°E	30.331°N	KJ811134
7	KIZ08102	Nanorana parkeri	H1	China: Tibet Autonomous Region, Dagze County, Bakexuega	3711m	91.428°E	29.709°N	KJ811135
7	KIZ08103	Nanorana parkeri	H1	China: Tibet Autonomous Region, Dagze County, Bakexuega	3711m	91.428°E	29.709°N	KJ811136
7	KIZ08104	Nanorana parkeri	H1	China: Tibet Autonomous Region, Dagze County, Bakexuega	3711m	91.428°E	29.709°N	KJ811137
7	KIZ08105	Nanorana parkeri	H1	China: Tibet Autonomous Region, Dagze County, Bakexuega	3711m	91.428°E	29.709°N	KJ811138
7	KIZ08106	Nanorana parkeri	H1	China: Tibet Autonomous Region, Dagze County, Bakexuega	3711m	91.428°E	29.709°N	KJ811139
7	KIZ08107	Nanorana parkeri	H1	China: Tibet Autonomous Region, Dagze County, Bakexuega	3711m	91.428°E	29.709°N	KJ811140
7	KIZ08108	Nanorana parkeri	H1	China: Tibet Autonomous Region, Dagze County, Bakexuega	3711m	91.428°E	29.709°N	KJ811141
7	YPX14938	Nanorana parkeri	H1	China: Tibet Autonomous Region, Dagze County, Bakexuega	3711m	91.428°E	29.709°N	KJ811142
7	YPX15131	Nanorana parkeri	H11	China: Tibet Autonomous Region, Dagze County, Bakexuega	3711m	91.428°E	29.709°N	KJ811143
7	YPX15132	Nanorana parkeri	H1	China: Tibet Autonomous Region, Dagze County, Bakexuega	3711m	91.428°E	29.709°N	KJ811144
7	YPX15133	Nanorana parkeri	H1	China: Tibet Autonomous Region, Dagze County, Bakexuega	3711m	91.428°E	29.709°N	KJ811145
7	YPX15134	Nanorana parkeri	H1	China: Tibet Autonomous Region, Dagze County, Bakexuega	3711m	91.428°E	29.709°N	KJ811146
7	YPX15135	Nanorana parkeri	H1	China: Tibet Autonomous Region, Dagze County, Bakexuega	3711m	91.428°E	29.709°N	KJ811147
8	KIZ08110	Nanorana parkeri	H1	China: Tibet Autonomous Region, Dagze County,Sangzhulin	3675m	91.280°E	29.657°N	KJ811148
8	KIZ08111	Nanorana parkeri	H1	China: Tibet Autonomous Region, Dagze County,Sangzhulin	3675m	91.280°E	29.657°N	KJ811149
8	KIZ08113	Nanorana parkeri	H1	China: Tibet Autonomous Region, Dagze County,Sangzhulin	3675m	91.280°E	29.657°N	KJ811150
8	KIZ08114	Nanorana parkeri	H1	China: Tibet Autonomous Region, Dagze County,Sangzhulin	3675m	91.280°E	29.657°N	KJ811151
8	KIZ08115	Nanorana parkeri	H1	China: Tibet Autonomous Region, Dagze County,Sangzhulin	3675m	91.280°E	29.657°N	KJ811152
8	KIZ08116	Nanorana parkeri	H1	China: Tibet Autonomous Region, Dagze County,Sangzhulin	3675m	91.280°E	29.657°N	KJ811153
8	KIZ08117	Nanorana parkeri	H1	China: Tibet Autonomous Region, Dagze County,Sangzhulin	3675m	91.280°E	29.657°N	KJ811154
8	KIZ08118	Nanorana parkeri	H15	China: Tibet Autonomous Region, Dagze County,Sangzhulin	3675m	91.280°E	29.657°N	KJ811155
8	KIZ08119	Nanorana parkeri	H1	China: Tibet Autonomous Region, Dagze County,Sangzhulin	3675m	91.280°E	29.657°N	KJ811156
8	KIZ08120	Nanorana parkeri	H1	China: Tibet Autonomous Region, Dagze County,Sangzhulin	3675m	91.280°E	29.657°N	KJ811157
8	KIZ08121	Nanorana parkeri	H1	China: Tibet Autonomous Region, Dagze County,Sangzhulin	3675m	91.280°E	29.657°N	KJ811158
8	KIZ08122	Nanorana parkeri	H1	China: Tibet Autonomous Region, Dagze County,Sangzhulin	3675m	91.280°E	29.657°N	KJ811159
8	YPX14635	Nanorana parkeri	H1	China: Tibet Autonomous Region, Dagze County,Sangzhulin	3675m	91.280°E	29.657°N	KJ811160
8	YPX16508	Nanorana parkeri	H1	China: Tibet Autonomous Region, Dagze County,Sangzhulin	3675m	91.280°E	29.657°N	KJ811161
9	KIZ08139	Nanorana parkeri	H11	China: Tibet Autonomous Region, Tingri County, Gangga	4392m	86.613°E	28.585°N	KJ811162
9	KIZ08145	Nanorana parkeri	H11	China: Tibet Autonomous Region, Tingri County, Gangga	4392m	86.613°E	28.585°N	KJ811163
9	KIZ08146	Nanorana parkeri	H11	China: Tibet Autonomous Region, Tingri County, Gangga	4392m	86.613°E	28.585°N	KJ811164
9	KIZ08148	Nanorana parkeri	H11	China: Tibet Autonomous Region, Tingri County, Gangga	4392m	86.613°E	28.585°N	KJ811165
9	KIZ08149	Nanorana parkeri	H11	China: Tibet Autonomous Region, Tingri County, Gangga	4392m	86.613°E	28.585°N	KJ811166
9	KIZ08150	Nanorana parkeri	H11	China: Tibet Autonomous Region, Tingri County, Gangga	4392m	86.613°E	28.585°N	KJ811167
9	KIZ08151	Nanorana parkeri	H11	China: Tibet Autonomous Region, Tingri County, Gangga	4392m	86.613°E	28.585°N	KJ811168
9	KIZ08152	Nanorana parkeri	H11	China: Tibet Autonomous Region, Tingri County, Gangga	4392m	86.613°E	28.585°N	KJ811169
9	KIZ08153	Nanorana parkeri	H11	China: Tibet Autonomous Region, Tingri County, Gangga	4392m	86.613°E	28.585°N	KJ811170
9	KIZ08154	Nanorana parkeri	H11	China: Tibet Autonomous Region, Tingri County, Gangga	4392m	86.613°E	28.585°N	KJ811171
9	KIZ08155	Nanorana parkeri	H11	China: Tibet Autonomous Region, Tingri County, Gangga	4392m	86.613°E	28.585°N	KJ811172
9	KIZ08156	Nanorana parkeri	H11	China: Tibet Autonomous Region, Tingri County, Gangga	4392m	86.613°E	28.585°N	KJ811173
9	KIZ08160	Nanorana parkeri	H11	China: Tibet Autonomous Region, Tingri County, Gangga	4392m	86.613°E	28.585°N	KJ811174
10	KIZ01919	Nanorana parkeri	H1	China: Tibet Autonomous Region, Gongbo’gvamda County	3204m	93.693°E	29.848°N	KJ811175
10	KIZ01969	Nanorana parkeri	H1	China: Tibet Autonomous Region, Gongbo’gvamda County	3204m	93.693°E	29.848°N	KJ811176
10	KIZ02247	Nanorana parkeri	H15	China: Tibet Autonomous Region, Gongbo’gvamda County	3296m	93.693°E	29.848°N	KJ811177
10	YPX15410	Nanorana parkeri	H1	China: Tibet Autonomous Region, Gongbo’gvamda County	3204m	93.693°E	29.848°N	KJ811178
10	YPX15411	Nanorana parkeri	H1	China: Tibet Autonomous Region, Gongbo’gvamda County	3204m	93.693°E	29.848°N	KJ811179
10	YPX15412	Nanorana parkeri	H1	China: Tibet Autonomous Region, Gongbo’gvamda County	3204m	93.693°E	29.848°N	KJ811180
10	YPX15413	Nanorana parkeri	H1	China: Tibet Autonomous Region, Gongbo’gvamda County	3204m	93.693°E	29.848°N	KJ811181
10	YPX15414	Nanorana parkeri	H1	China: Tibet Autonomous Region, Gongbo’gvamda County	3204m	93.693°E	29.848°N	KJ811182
10	YPX15415	Nanorana parkeri	H1	China: Tibet Autonomous Region, Gongbo’gvamda County	3204m	93.693°E	29.848°N	KJ811183
10	YPX15417	Nanorana parkeri	H1	China: Tibet Autonomous Region, Gongbo’gvamda County	3204m	93.693°E	29.848°N	KJ811184
10	YPX15418	Nanorana parkeri	H1	China: Tibet Autonomous Region, Gongbo’gvamda County	3204m	93.693°E	29.848°N	KJ811185
10	YPX15419	Nanorana parkeri	H12	China: Tibet Autonomous Region, Gongbo’gvamda County	3204m	93.693°E	29.848°N	KJ811186
10	YPX15420	Nanorana parkeri	H1	China: Tibet Autonomous Region, Gongbo’gvamda County	3204m	93.693°E	29.848°N	KJ811187
10	YPX15421	Nanorana parkeri	H1	China: Tibet Autonomous Region, Gongbo’gvamda County	3204m	93.693°E	29.848°N	KJ811188
10	YPX15422	Nanorana parkeri	H1	China: Tibet Autonomous Region, Gongbo’gvamda County	3204m	93.693°E	29.848°N	KJ811189
10	YPX15423	Nanorana parkeri	H1	China: Tibet Autonomous Region, Gongbo’gvamda County	3204m	93.693°E	29.848°N	KJ811190
10	YPX15425	Nanorana parkeri	H1	China: Tibet Autonomous Region, Gongbo’gvamda County	3204m	93.693°E	29.848°N	KJ811191
10	YPX15426	Nanorana parkeri	H1	China: Tibet Autonomous Region, Gongbo’gvamda County	3204m	93.693°E	29.848°N	KJ811192
11	YPX14924	Nanorana parkeri	H1	China: Tibet Autonomous Region, Gongbo’gvamda County	3296m	93.472°E	29.895°N	KJ811193
11	KIZ02109	Nanorana parkeri	H1	China: Tibet Autonomous Region, Gongbo’gvamda County	3296m	93.472°E	29.895°N	KJ811194
11	YPX15439	Nanorana parkeri	H1	China: Tibet Autonomous Region, Gongbo’gvamda County	3296m	93.472°E	29.895°N	KJ811195
11	YPX15441	Nanorana parkeri	H1	China: Tibet Autonomous Region, Gongbo’gvamda County	3296m	93.472°E	29.895°N	KJ811196
12	KIZ08225	Nanorana parkeri	H1	China: Tibet Autonomous Region, Nagarze County, Yangzhongyongcuo	4208m	90.422°E	28.977°N	KJ811197
12	KIZ08226	Nanorana parkeri	H1	China: Tibet Autonomous Region, Nagarze County, Yangzhongyongcuo	4208m	90.422°E	28.977°N	KJ811198
12	KIZ08227	Nanorana parkeri	H1	China: Tibet Autonomous Region, Nagarze County, Yangzhongyongcuo	4208m	90.422°E	28.977°N	KJ811199
12	KIZ08228	Nanorana parkeri	H1	China: Tibet Autonomous Region, Nagarze County, Yangzhongyongcuo	4208m	90.422°E	28.977°N	KJ811200
12	KIZ08229	Nanorana parkeri	H1	China: Tibet Autonomous Region, Nagarze County, Yangzhongyongcuo	4208m	90.422°E	28.977°N	KJ811201
12	KIZ08230	Nanorana parkeri	H1	China: Tibet Autonomous Region, Nagarze County, Yangzhongyongcuo	4208m	90.422°E	28.977°N	KJ811202
12	KIZ08231	Nanorana parkeri	H1	China: Tibet Autonomous Region, Nagarze County, Yangzhongyongcuo	4208m	90.422°E	28.977°N	KJ811203
12	KIZ08232	Nanorana parkeri	H1	China: Tibet Autonomous Region, Nagarze County, Yangzhongyongcuo	4208m	90.422°E	28.977°N	KJ811204
12	KIZ08233	Nanorana parkeri	H1	China: Tibet Autonomous Region, Nagarze County, Yangzhongyongcuo	4208m	90.422°E	28.977°N	KJ811205
12	KIZ08234	Nanorana parkeri	H1	China: Tibet Autonomous Region, Nagarze County, Yangzhongyongcuo	4208m	90.422°E	28.977°N	KJ811206
12	KIZ08235	Nanorana parkeri	H1	China: Tibet Autonomous Region, Nagarze County, Yangzhongyongcuo	4208m	90.422°E	28.977°N	KJ811207
12	KIZ08236	Nanorana parkeri	H1	China: Tibet Autonomous Region, Nagarze County, Yangzhongyongcuo	4208m	90.422°E	28.977°N	KJ811208
12	KIZ08237	Nanorana parkeri	H1	China: Tibet Autonomous Region, Nagarze County, Yangzhongyongcuo	4208m	90.422°E	28.977°N	KJ811209
12	KIZ08238	Nanorana parkeri	H1	China: Tibet Autonomous Region, Nagarze County, Yangzhongyongcuo	4208m	90.422°E	28.977°N	KJ811210
12	KIZ08239	Nanorana parkeri	H1	China: Tibet Autonomous Region, Nagarze County, Yangzhongyongcuo	4208m	90.422°E	28.977°N	KJ811211
12	KIZ08243	Nanorana parkeri	H1	China: Tibet Autonomous Region, Nagarze County, Yangzhongyongcuo	4208m	90.422°E	28.977°N	KJ811212
12	KIZ08244	Nanorana parkeri	H1	China: Tibet Autonomous Region, Nagarze County, Yangzhongyongcuo	4208m	90.422°E	28.977°N	KJ811213
12	KIZ08245	Nanorana parkeri	H1	China: Tibet Autonomous Region, Nagarze County, Yangzhongyongcuo	4208m	90.422°E	28.977°N	KJ811214
12	KIZ08246	Nanorana parkeri	H1	China: Tibet Autonomous Region, Nagarze County, Yangzhongyongcuo	4208m	90.422°E	28.977°N	KJ811215
12	KIZ08247	Nanorana parkeri	H1	China: Tibet Autonomous Region, Nagarze County, Yangzhongyongcuo	4208m	90.422°E	28.977°N	KJ811216
12	KIZ08248	Nanorana parkeri	H1	China: Tibet Autonomous Region, Nagarze County, Yangzhongyongcuo	4208m	90.422°E	28.977°N	KJ811217
12	YPX15031	Nanorana parkeri	H1	China: Tibet Autonomous Region, Nagarze County, Yangzhongyongcuo	4208m	90.422°E	28.977°N	KJ811218
12	YPX15034	Nanorana parkeri	H1	China: Tibet Autonomous Region, Nagarze County, Yangzhongyongcuo	4208m	90.422°E	28.977°N	KJ811219
12	YPX15099	Nanorana parkeri	H11	China: Tibet Autonomous Region, Nagarze County, Yangzhongyongcuo	4208m	90.422°E	28.977°N	KJ811220
12	YPX15104	Nanorana parkeri	H17	China: Tibet Autonomous Region, Nagarze County, Yangzhongyongcuo	4208m	90.422°E	28.977°N	KJ811221
13	scum060816L	Nanorana parkeri	H11	China: Tibet Autonomous Region, Lhaze County	4003m	87.741°E	29.064°N	KJ811222
13	scum060817L	Nanorana parkeri	H6	China: Tibet Autonomous Region, Lhaze County	4003m	87.741°E	29.064°N	KJ811223
13	scum060818L	Nanorana parkeri	H11	China: Tibet Autonomous Region, Lhaze County	4003m	87.741°E	29.064°N	KJ811224
13	scum060819L	Nanorana parkeri	H11	China: Tibet Autonomous Region, Lhaze County	4003m	87.741°E	29.064°N	KJ811225
13	scum060820L	Nanorana parkeri	H11	China: Tibet Autonomous Region, Lhaze County	4003m	87.741°E	29.064°N	KJ811226
13	scum060821L	Nanorana parkeri	H11	China: Tibet Autonomous Region, Lhaze County	4003m	87.741°E	29.064°N	KJ811227
13	scum060822L	Nanorana parkeri	H11	China: Tibet Autonomous Region, Lhaze County	4003m	87.741°E	29.064°N	KJ811228
13	scum060825L	Nanorana parkeri	H11	China: Tibet Autonomous Region, Lhaze County	4003m	87.741°E	29.064°N	KJ811229
14	KIZ08137	Nanorana parkeri	H11	China: Tibet Autonomous Region, Lhaze County, Chawu	3997m	87.615°E	29.100°N	KJ811230
15	KIZ08394	Nanorana parkeri	H23	China: Tibet Autonomous Region, Lhunze County	3908m	92.411°E	28.420°N	KJ811231
15	KIZ08395	Nanorana parkeri	H22	China: Tibet Autonomous Region, Lhunze County	3908m	92.411°E	28.420°N	KJ811232
15	KIZ08396	Nanorana parkeri	H22	China: Tibet Autonomous Region, Lhunze County	3908m	92.411°E	28.420°N	KJ811233
15	KIZ08397	Nanorana parkeri	H23	China: Tibet Autonomous Region, Lhunze County	3908m	92.411°E	28.420°N	KJ811234
15	KIZ08398	Nanorana parkeri	H23	China: Tibet Autonomous Region, Lhunze County	3908m	92.411°E	28.420°N	KJ811235
15	KIZ08399	Nanorana parkeri	H22	China: Tibet Autonomous Region, Lhunze County	3908m	92.411°E	28.420°N	KJ811236
15	KIZ08400	Nanorana parkeri	H23	China: Tibet Autonomous Region, Lhunze County	3908m	92.411°E	28.420°N	KJ811237
15	KIZ01968	Nanorana parkeri	H23	China: Tibet Autonomous Region, Lhunze County	3908m	92.411°E	28.420°N	KJ811238
15	KIZ01920	Nanorana parkeri	H23	China: Tibet Autonomous Region, Lhunze County	3908m	92.411°E	28.420°N	KJ811239
15	YPX15368	Nanorana parkeri	H22	China: Tibet Autonomous Region, Lhunze County	3908m	92.411°E	28.420°N	KJ811240
15	YPX15369	Nanorana parkeri	H23	China: Tibet Autonomous Region, Lhunze County	3908m	92.411°E	28.420°N	KJ811241
15	YPX15370	Nanorana parkeri	H22	China: Tibet Autonomous Region, Lhunze County	3908m	92.411°E	28.420°N	KJ811242
15	YPX15371	Nanorana parkeri	H23	China: Tibet Autonomous Region, Lhunze County	3908m	92.411°E	28.420°N	KJ811243
15	YPX15372	Nanorana parkeri	H23	China: Tibet Autonomous Region, Lhunze County	3908m	92.411°E	28.420°N	KJ811244
15	YPX15373	Nanorana parkeri	H23	China: Tibet Autonomous Region, Lhunze County	3908m	92.411°E	28.420°N	KJ811245
15	YPX15374	Nanorana parkeri	H23	China: Tibet Autonomous Region, Lhunze County	3908m	92.411°E	28.420°N	KJ811246
15	YPX15375	Nanorana parkeri	H23	China: Tibet Autonomous Region, Lhunze County	3908m	92.411°E	28.420°N	KJ811247
15	YPX15376	Nanorana parkeri	H23	China: Tibet Autonomous Region, Lhunze County	3908m	92.411°E	28.420°N	KJ811248
15	YPX15377	Nanorana parkeri	H23	China: Tibet Autonomous Region, Lhunze County	3908m	92.411°E	28.420°N	KJ811249
15	YPX15378	Nanorana parkeri	H23	China: Tibet Autonomous Region, Lhunze County	3908m	92.411°E	28.420°N	KJ811250
15	YPX15379	Nanorana parkeri	H23	China: Tibet Autonomous Region, Lhunze County	3908m	92.411°E	28.420°N	KJ811251
15	YPX15380	Nanorana parkeri	H22	China: Tibet Autonomous Region, Lhunze County	3908m	92.411°E	28.420°N	KJ811252
15	YPX15383	Nanorana parkeri	H21	China: Tibet Autonomous Region, Lhunze County	3908m	92.411°E	28.420°N	KJ811253
16	KIZ012630	Nanorana parkeri	H20	China: Tibet Autonomous Region, Mainling County, Pai Town	2941m	94.934°E	29.621°N	KJ811254
16	KIZ012631	Nanorana parkeri	H20	China: Tibet Autonomous Region, Mainling County, Pai Town	2941m	94.934°E	29.621°N	KJ811255
16	KIZ012638	Nanorana parkeri	H1	China: Tibet Autonomous Region, Mainling County, Pai Town	2941m	94.934°E	29.621°N	KJ811256
16	KIZ012639	Nanorana parkeri	H20	China: Tibet Autonomous Region, Mainling County, Pai Town	2941m	94.934°E	29.621°N	KJ811257
17	KIZ06705	Nanorana parkeri	H1	China: Tibet Autonomous Region, Maizhokunggar County	4386M	92.244°E	29.693°N	KJ811258
17	KIZ06706	Nanorana parkeri	H1	China: Tibet Autonomous Region, Maizhokunggar County	4386M	92.244°E	29.693°N	KJ811259
17	KIZ06708	Nanorana parkeri	H1	China: Tibet Autonomous Region, Maizhokunggar County	4386M	92.244°E	29.693°N	KJ811260
17	KIZ06709	Nanorana parkeri	H1	China: Tibet Autonomous Region, Maizhokunggar County	4386M	92.244°E	29.693°N	KJ811261
17	KIZ06711	Nanorana parkeri	H1	China: Tibet Autonomous Region, Maizhokunggar County	4386M	92.244°E	29.693°N	KJ811262
17	YPX16613	Nanorana parkeri	H1	China: Tibet Autonomous Region, Maizhokunggar County	4386M	92.244°E	29.693°N	KJ811263
17	YPX16614	Nanorana parkeri	H1	China: Tibet Autonomous Region, Maizhokunggar County	4386M	92.244°E	29.693°N	KJ811264
17	YPX16616	Nanorana parkeri	H1	China: Tibet Autonomous Region, Maizhokunggar County	4386M	92.244°E	29.693°N	KJ811265
17	YPX16617	Nanorana parkeri	H1	China: Tibet Autonomous Region, Maizhokunggar County	4386M	92.244°E	29.693°N	KJ811266
17	YPX16618	Nanorana parkeri	H1	China: Tibet Autonomous Region, Maizhokunggar County	4386M	92.244°E	29.693°N	KJ811267
17	YPX16619	Nanorana parkeri	H1	China: Tibet Autonomous Region, Maizhokunggar County	4386M	92.244°E	29.693°N	KJ811268
17	YPX16620	Nanorana parkeri	H1	China: Tibet Autonomous Region, Maizhokunggar County	4386M	92.244°E	29.693°N	KJ811269
18	YPX14934	Nanorana parkeri	H1	China: Tibet Autonomous Region, Maizhokunggar County, Milashanxiariduo	4529m	92.302°E	29.718°N	KJ811270
18	KIZ01966	Nanorana parkeri	H1	China: Tibet Autonomous Region, Maizhokunggar County, Milashanxiariduo	4529m	92.302°E	29.718°N	KJ811271
18	KIZ01930	Nanorana parkeri	H18	China: Tibet Autonomous Region, Maizhokunggar County, Milashanxiariduo	4529m	92.302°E	29.718°N	KJ811272
18	YPX15049	Nanorana parkeri	H1	China: Tibet Autonomous Region, Maizhokunggar County, Milashanxiariduo	4529m	92.302°E	29.718°N	KJ811273
18	YPX15053	Nanorana parkeri	H1	China: Tibet Autonomous Region, Maizhokunggar County, Milashanxiariduo	4529m	92.302°E	29.718°N	KJ811274
18	YPX15388	Nanorana parkeri	H1	China: Tibet Autonomous Region, Maizhokunggar County, Milashanxiariduo	4529m	92.302°E	29.718°N	KJ811275
18	YPX15389	Nanorana parkeri	H1	China: Tibet Autonomous Region, Maizhokunggar County, Milashanxiariduo	4529m	92.302°E	29.718°N	KJ811276
18	YPX15390	Nanorana parkeri	H1	China: Tibet Autonomous Region, Maizhokunggar County, Milashanxiariduo	4529m	92.302°E	29.718°N	KJ811277
18	YPX15391	Nanorana parkeri	H1	China: Tibet Autonomous Region, Maizhokunggar County, Milashanxiariduo	4529m	92.302°E	29.718°N	KJ811278
18	YPX15393	Nanorana parkeri	H1	China: Tibet Autonomous Region, Maizhokunggar County, Milashanxiariduo	4529m	92.302°E	29.718°N	KJ811279
18	YPX15394	Nanorana parkeri	H1	China: Tibet Autonomous Region, Maizhokunggar County, Milashanxiariduo	4529m	92.302°E	29.718°N	KJ811280
18	YPX15395	Nanorana parkeri	H1	China: Tibet Autonomous Region, Maizhokunggar County, Milashanxiariduo	4529m	92.302°E	29.718°N	KJ811281
18	YPX15396	Nanorana parkeri	H1	China: Tibet Autonomous Region, Maizhokunggar County, Milashanxiariduo	4529m	92.302°E	29.718°N	KJ811282
18	YPX15397	Nanorana parkeri	H1	China: Tibet Autonomous Region, Maizhokunggar County, Milashanxiariduo	4529m	92.302°E	29.718°N	KJ811283
18	YPX15398	Nanorana parkeri	H1	China: Tibet Autonomous Region, Maizhokunggar County, Milashanxiariduo	4529m	92.302°E	29.718°N	KJ811284
18	YPX15399	Nanorana parkeri	H18	China: Tibet Autonomous Region, Maizhokunggar County, Milashanxiariduo	4529m	92.302°E	29.718°N	KJ811285
18	YPX15401	Nanorana parkeri	H1	China: Tibet Autonomous Region, Maizhokunggar County, Milashanxiariduo	4529m	92.302°E	29.718°N	KJ811286
18	YPX15402	Nanorana parkeri	H1	China: Tibet Autonomous Region, Maizhokunggar County, Milashanxiariduo	4529m	92.302°E	29.718°N	KJ811287
18	YPX15403	Nanorana parkeri	H1	China: Tibet Autonomous Region, Maizhokunggar County, Milashanxiariduo	4529m	92.302°E	29.718°N	KJ811288
18	YPX15404	Nanorana parkeri	H1	China: Tibet Autonomous Region, Maizhokunggar County, Milashanxiariduo	4529m	92.302°E	29.718°N	KJ811289
18	YPX15408	Nanorana parkeri	H1	China: Tibet Autonomous Region, Maizhokunggar County, Milashanxiariduo	4529m	92.302°E	29.718°N	KJ811290
19	KIZ08349	Nanorana parkeri	H23	China: Tibet Autonomous Region, Nedong County, Yadui	4903m	92.012°E	28.840°N	KJ811291
19	KIZ08350	Nanorana parkeri	H23	China: Tibet Autonomous Region, Nedong County, Yadui	4903m	92.012°E	28.840°N	KJ811292
19	KIZ08351	Nanorana parkeri	H23	China: Tibet Autonomous Region, Nedong County, Yadui	4903m	92.012°E	28.840°N	KJ811293
19	KIZ08352	Nanorana parkeri	H23	China: Tibet Autonomous Region, Nedong County, Yadui	4903m	92.012°E	28.840°N	KJ811294
19	KIZ08353	Nanorana parkeri	H23	China: Tibet Autonomous Region, Nedong County, Yadui	4903m	92.012°E	28.840°N	KJ811295
19	KIZ08354	Nanorana parkeri	H23	China: Tibet Autonomous Region, Nedong County, Yadui	4903m	92.012°E	28.840°N	KJ811296
19	KIZ08355	Nanorana parkeri	H23	China: Tibet Autonomous Region, Nedong County, Yadui	4903m	92.012°E	28.840°N	KJ811297
19	KIZ08356	Nanorana parkeri	H23	China: Tibet Autonomous Region, Nedong County, Yadui	4903m	92.012°E	28.840°N	KJ811298
19	KIZ08357	Nanorana parkeri	H23	China: Tibet Autonomous Region, Nedong County, Yadui	4903m	92.012°E	28.840°N	KJ811299
19	KIZ08358	Nanorana parkeri	H23	China: Tibet Autonomous Region, Nedong County, Yadui	4903m	92.012°E	28.840°N	KJ811300
19	KIZ08359	Nanorana parkeri	H23	China: Tibet Autonomous Region, Nedong County, Yadui	4903m	92.012°E	28.840°N	KJ811301
19	KIZ08360	Nanorana parkeri	H23	China: Tibet Autonomous Region, Nedong County, Yadui	4903m	92.012°E	28.840°N	KJ811302
19	KIZ08361	Nanorana parkeri	H23	China: Tibet Autonomous Region, Nedong County, Yadui	4903m	92.012°E	28.840°N	KJ811303
19	KIZ08362	Nanorana parkeri	H23	China: Tibet Autonomous Region, Nedong County, Yadui	4903m	92.012°E	28.840°N	KJ811304
19	KIZ08363	Nanorana parkeri	H23	China: Tibet Autonomous Region, Nedong County, Yadui	4903m	92.012°E	28.840°N	KJ811305
19	KIZ08364	Nanorana parkeri	H23	China: Tibet Autonomous Region, Nedong County, Yadui	4903m	92.012°E	28.840°N	KJ811306
19	KIZ08365	Nanorana parkeri	H23	China: Tibet Autonomous Region, Nedong County, Yadui	4903m	92.012°E	28.840°N	KJ811307
19	KIZ08366	Nanorana parkeri	H23	China: Tibet Autonomous Region, Nedong County, Yadui	4903m	92.012°E	28.840°N	KJ811308
19	KIZ08367	Nanorana parkeri	H23	China: Tibet Autonomous Region, Nedong County, Yadui	4903m	92.012°E	28.840°N	KJ811309
19	KIZ08368	Nanorana parkeri	H23	China: Tibet Autonomous Region, Nedong County, Yadui	4903m	92.012°E	28.840°N	KJ811310
19	KIZ08344	Nanorana parkeri	H23	China: Tibet Autonomous Region, Nedong County, Yadui	4903m	92.012°E	28.840°N	KJ811311
20	KIZ08273	Nanorana parkeri	H1	China: Tibet Autonomous Region, Nagqu County, Kongma	4536m	92.288°E	31.614°N	KJ811312
20	KIZ08274	Nanorana parkeri	H1	China: Tibet Autonomous Region, Nagqu County, Kongma	4536m	92.288°E	31.614°N	KJ811313
20	YPX14783	Nanorana parkeri	H1	China: Tibet Autonomous Region, Nagqu County, Kongma	4536m	92.288°E	31.614°N	KJ811314
20	KIZ08306	Nanorana parkeri	H1	China: Tibet Autonomous Region, Nagqu County, Kongma	4536m	92.288°E	31.614°N	KJ811315
20	KIZ08307	Nanorana parkeri	H1	China: Tibet Autonomous Region, Nagqu County, Kongma	4536m	92.288°E	31.614°N	KJ811316
20	YPX16524	Nanorana parkeri	H1	China: Tibet Autonomous Region, Nagqu County, Kongma	4536m	92.288°E	31.614°N	KJ811317
21	KIZ08272	Nanorana parkeri	H1	China: Tibet Autonomous Region, Nagqu County, Guocun	4648m	92.173°E	31.510°N	KJ811318
22	KIZ08193	Nanorana parkeri	H11	China: Tibet Autonomous Region, Nielamu County, Jiangdong	4136m	86.034°E	28.303°N	KJ811319
22	KIZ08194	Nanorana parkeri	H11	China: Tibet Autonomous Region, Nielamu County, Jiangdong	4136m	86.034°E	28.303°N	KJ811320
22	YPX15023	Nanorana parkeri	H11	China: Tibet Autonomous Region, Nielamu County, Jiangdong	4136m	86.034°E	28.303°N	KJ811321
22	YPX15024	Nanorana parkeri	H11	China: Tibet Autonomous Region, Nielamu County, Jiangdong	4136m	86.034°E	28.303°N	KJ811322
22	YPX15025	Nanorana parkeri	H11	China: Tibet Autonomous Region, Nielamu County, Jiangdong	4136m	86.034°E	28.303°N	KJ811323
22	YPX15138	Nanorana parkeri	H11	China: Tibet Autonomous Region, Nielamu County, Jiangdong	4136m	86.034°E	28.303°N	KJ811324
22	YPX15141	Nanorana parkeri	H11	China: Tibet Autonomous Region, Nielamu County, Jiangdong	4136m	86.034°E	28.303°N	KJ811325
22	YPX15142	Nanorana parkeri	H11	China: Tibet Autonomous Region, Nielamu County, Jiangdong	4136m	86.034°E	28.303°N	KJ811326
22	YPX15144	Nanorana parkeri	H11	China: Tibet Autonomous Region, Nielamu County, Jiangdong	4136m	86.034°E	28.303°N	KJ811327
22	YPX15145	Nanorana parkeri	H11	China: Tibet Autonomous Region, Nielamu County, Jiangdong	4136m	86.034°E	28.303°N	KJ811328
22	YPX15146	Nanorana parkeri	H11	China: Tibet Autonomous Region, Nielamu County, Jiangdong	4136m	86.034°E	28.303°N	KJ811329
22	YPX15147	Nanorana parkeri	H11	China: Tibet Autonomous Region, Nielamu County, Jiangdong	4136m	86.034°E	28.303°N	KJ811330
22	YPX15150	Nanorana parkeri	H11	China: Tibet Autonomous Region, Nielamu County, Jiangdong	4136m	86.034°E	28.303°N	KJ811331
22	YPX15151	Nanorana parkeri	H11	China: Tibet Autonomous Region, Nielamu County, Jiangdong	4136m	86.034°E	28.303°N	KJ811332
22	YPX15152	Nanorana parkeri	H11	China: Tibet Autonomous Region, Nielamu County, Jiangdong	4136m	86.034°E	28.303°N	KJ811333
22	YPX15154	Nanorana parkeri	H11	China: Tibet Autonomous Region, Nielamu County, Jiangdong	4136m	86.034°E	28.303°N	KJ811334
22	YPX15155	Nanorana parkeri	H11	China: Tibet Autonomous Region, Nielamu County, Jiangdong	4136m	86.034°E	28.303°N	KJ811335
22	YPX15156	Nanorana parkeri	H11	China: Tibet Autonomous Region, Nielamu County, Jiangdong	4136m	86.034°E	28.303°N	KJ811336
22	YPX15157	Nanorana parkeri	H11	China: Tibet Autonomous Region, Nielamu County, Jiangdong	4136m	86.034°E	28.303°N	KJ811337
23	YPX12020	Nanorana parkeri	H11	China: Tibet Autonomous Region, Yadong County, Pali	4294m	89.150°E	27.710°N	KJ811338
23	YPX12021	Nanorana parkeri	H11	China: Tibet Autonomous Region, Yadong County, Pali	4294m	89.150°E	27.710°N	KJ811339
24	YPX12027	Nanorana parkeri	H11	China: Tibet Autonomous Region, Yadong County, Qumeixionggu	4502m	89.150°E	27.710°N	KJ811340
24	YPX12029	Nanorana parkeri	H11	China: Tibet Autonomous Region, Yadong County, Qumeixionggu	4502m	89.150°E	27.710°N	KJ811341
25	KIZ012675	Nanorana parkeri	H11	China: Tibet Autonomous Region, Nielamu County	3706m	85.984°E	28.157°N	KJ811342
25	KIZ012676	Nanorana parkeri	H11	China: Tibet Autonomous Region, Nielamu County	3706m	85.984°E	28.157°N	KJ811343
26	YPX18274	Nanorana parkeri	H19	China: Tibet Autonomous Region, Nyingchi County, Lulang	2573m	94.788°E	29.957°N	KJ811344
26	KIZ010938	Nanorana parkeri	H19	China: Tibet Autonomous Region, Nyingchi County, Lulang	2573m	94.788°E	29.957°N	KJ811345
26	KIZ010939	Nanorana parkeri	H19	China: Tibet Autonomous Region, Nyingchi County, Lulang	2573m	94.788°E	29.957°N	KJ811346
26	KIZ010940	Nanorana parkeri	H19	China: Tibet Autonomous Region, Nyingchi County, Lulang	2573m	94.788°E	29.957°N	KJ811347
26	SYNU046002	Nanorana parkeri	H1	China: Tibet Autonomous Region, Nyingchi County, Lulang	2573m	94.788°E	29.957°N	KJ811348
26	KIZ05613	Nanorana parkeri	H19	China: Tibet Autonomous Region, Nyingchi County, Lulang	2573m	94.788°E	29.957°N	KJ811349
26	KIZ05615	Nanorana parkeri	H19	China: Tibet Autonomous Region, Nyingchi County, Lulang	2573m	94.788°E	29.957°N	KJ811350
26	KIZ05616	Nanorana parkeri	H19	China: Tibet Autonomous Region, Nyingchi County, Lulang	2573m	94.788°E	29.957°N	KJ811351
26	KIZ05617	Nanorana parkeri	H19	China: Tibet Autonomous Region, Nyingchi County, Lulang	2573m	94.788°E	29.957°N	KJ811352
26	KIZ05618	Nanorana parkeri	H19	China: Tibet Autonomous Region, Nyingchi County, Lulang	2573m	94.788°E	29.957°N	KJ811353
27	KIZ08128	Nanorana parkeri	H11	China: Tibet Autonomous Region, Shigatse City, Nierixiong	3843m	88.842°E	29.321°N	KJ811354
27	KIZ08131	Nanorana parkeri	H11	China: Tibet Autonomous Region, Shigatse City, Nierixiong	3843m	88.842°E	29.321°N	KJ811355
27	KIZ08132	Nanorana parkeri	H11	China: Tibet Autonomous Region, Shigatse City, Nierixiong	3843m	88.842°E	29.321°N	KJ811356
27	KIZ08133	Nanorana parkeri	H7	China: Tibet Autonomous Region, Shigatse City, Nierixiong	3843m	88.842°E	29.321°N	KJ811357
27	KIZ08134	Nanorana parkeri	H11	China: Tibet Autonomous Region, Shigatse City, Nierixiong	3843m	88.842°E	29.321°N	KJ811358
27	KIZ08135	Nanorana parkeri	H11	China: Tibet Autonomous Region, Shigatse City, Nierixiong	3843m	88.842°E	29.321°N	KJ811359
27	YPX14994	Nanorana parkeri	H11	China: Tibet Autonomous Region, Shigatse City, Nierixiong	3843m	88.842°E	29.321°N	KJ811360
27	YPX14995	Nanorana parkeri	H7	China: Tibet Autonomous Region, Shigatse City, Nierixiong	3843m	88.842°E	29.321°N	KJ811361
27	YPX14996	Nanorana parkeri	H11	China: Tibet Autonomous Region, Shigatse City, Nierixiong	3843m	88.842°E	29.321°N	KJ811362
27	YPX14997	Nanorana parkeri	H11	China: Tibet Autonomous Region, Shigatse City, Nierixiong	3843m	88.842°E	29.321°N	KJ811363
27	YPX14998	Nanorana parkeri	H8	China: Tibet Autonomous Region, Shigatse City, Nierixiong	3843m	88.842°E	29.321°N	KJ811364
27	YPX14999	Nanorana parkeri	H8	China: Tibet Autonomous Region, Shigatse City, Nierixiong	3843m	88.842°E	29.321°N	KJ811365
27	YPX15000	Nanorana parkeri	H7	China: Tibet Autonomous Region, Shigatse City, Nierixiong	3843m	88.842°E	29.321°N	KJ811366
27	YPX15001	Nanorana parkeri	H11	China: Tibet Autonomous Region, Shigatse City, Nierixiong	3843m	88.842°E	29.321°N	KJ811367
27	YPX15002	Nanorana parkeri	H8	China: Tibet Autonomous Region, Shigatse City, Nierixiong	3843m	88.842°E	29.321°N	KJ811368
27	YPX15003	Nanorana parkeri	H11	China: Tibet Autonomous Region, Shigatse City, Nierixiong	3843m	88.842°E	29.321°N	KJ811369
27	YPX15004	Nanorana parkeri	H11	China: Tibet Autonomous Region, Shigatse City, Nierixiong	3843m	88.842°E	29.321°N	KJ811370
27	YPX15005	Nanorana parkeri	H11	China: Tibet Autonomous Region, Shigatse City, Nierixiong	3843m	88.842°E	29.321°N	KJ811371
27	YPX15006	Nanorana parkeri	H7	China: Tibet Autonomous Region, Shigatse City, Nierixiong	3843m	88.842°E	29.321°N	KJ811372
27	YPX15008	Nanorana parkeri	H11	China: Tibet Autonomous Region, Shigatse City, Nierixiong	3843m	88.842°E	29.321°N	KJ811373
27	YPX15009	Nanorana parkeri	H8	China: Tibet Autonomous Region, Shigatse City, Nierixiong	3843m	88.842°E	29.321°N	KJ811374
27	YPX15010	Nanorana parkeri	H8	China: Tibet Autonomous Region, Shigatse City, Nierixiong	3843m	88.842°E	29.321°N	KJ811375
27	YPX15108	Nanorana parkeri	H11	China: Tibet Autonomous Region, Shigatse City, Nierixiong	3841m	88.842°E	29.321°N	KJ811376
27	YPX15122	Nanorana parkeri	H11	China: Tibet Autonomous Region, Shigatse City, Nierixiong	3843m	88.842°E	29.321°N	KJ811377
28	KIZ08197	Nanorana parkeri	H11	China: Tibet Autonomous Region, Saga County	4580m	85.245°E	29.373°N	KJ811378
28	KIZ08202	Nanorana parkeri	H11	China: Tibet Autonomous Region, Saga County	4580m	85.245°E	29.373°N	KJ811379
28	KIZ08203	Nanorana parkeri	H11	China: Tibet Autonomous Region, Saga County	4580m	85.245°E	29.373°N	KJ811380
28	KIZ08204	Nanorana parkeri	H11	China: Tibet Autonomous Region, Saga County	4580m	85.245°E	29.373°N	KJ811381
28	KIZ08205	Nanorana parkeri	H11	China: Tibet Autonomous Region, Saga County	4580m	85.245°E	29.373°N	KJ811382
28	KIZ08206	Nanorana parkeri	H11	China: Tibet Autonomous Region, Saga County	4580m	85.245°E	29.373°N	KJ811383
28	KIZ08207	Nanorana parkeri	H11	China: Tibet Autonomous Region, Saga County	4580m	85.245°E	29.373°N	KJ811384
28	KIZ08210	Nanorana parkeri	H11	China: Tibet Autonomous Region, Saga County	4580m	85.245°E	29.373°N	KJ811385
28	KIZ08211	Nanorana parkeri	H11	China: Tibet Autonomous Region, Saga County	4580m	85.245°E	29.373°N	KJ811386
28	KIZ08212	Nanorana parkeri	H11	China: Tibet Autonomous Region, Saga County	4580m	85.245°E	29.373°N	KJ811387
28	KIZ08213	Nanorana parkeri	H11	China: Tibet Autonomous Region, Saga County	4580m	85.245°E	29.373°N	KJ811388
28	KIZ08214	Nanorana parkeri	H11	China: Tibet Autonomous Region, Saga County	4580m	85.245°E	29.373°N	KJ811389
28	KIZ08215	Nanorana parkeri	H11	China: Tibet Autonomous Region, Saga County	4580m	85.245°E	29.373°N	KJ811390
28	KIZ08216	Nanorana parkeri	H11	China: Tibet Autonomous Region, Saga County	4580m	85.245°E	29.373°N	KJ811391
28	KIZ08217	Nanorana parkeri	H11	China: Tibet Autonomous Region, Saga County	4580m	85.245°E	29.373°N	KJ811392
28	YPX15057	Nanorana parkeri	H11	China: Tibet Autonomous Region, Saga County	4580m	85.245°E	29.373°N	KJ811393
28	YPX15058	Nanorana parkeri	H11	China: Tibet Autonomous Region, Saga County	4580m	85.245°E	29.373°N	KJ811394
28	YPX15059	Nanorana parkeri	H11	China: Tibet Autonomous Region, Saga County	4580m	85.245°E	29.373°N	KJ811395
28	YPX15060	Nanorana parkeri	H10	China: Tibet Autonomous Region, Saga County	4580m	85.245°E	29.373°N	KJ811396
28	YPX15061	Nanorana parkeri	H11	China: Tibet Autonomous Region, Saga County	4580m	85.245°E	29.373°N	KJ811397
28	YPX15062	Nanorana parkeri	H11	China: Tibet Autonomous Region, Saga County	4580m	85.245°E	29.373°N	KJ811398
28	YPX15064	Nanorana parkeri	H11	China: Tibet Autonomous Region, Saga County	4580m	85.245°E	29.373°N	KJ811399
28	YPX15128	Nanorana parkeri	H8	China: Tibet Autonomous Region, Saga County	4580m	85.245°E	29.373°N	KJ811400
28	YPX15129	Nanorana parkeri	H11	China: Tibet Autonomous Region, Saga County	4580m	85.245°E	29.373°N	KJ811401
28	YPX15165	Nanorana parkeri	H11	China: Tibet Autonomous Region, Saga County	4580m	85.245°E	29.373°N	KJ811402
29	KIZ05994	Nanorana parkeri	H11	China: Tibet Autonomous Region, Yadong County, Shangsima	3366m	88.970°E	27.530°N	KJ811403
29	KIZ05997	Nanorana parkeri	H11	China: Tibet Autonomous Region, Yadong County, Shangsima	3366m	88.970°E	27.530°N	KJ811404
29	KIZ05998	Nanorana parkeri	H11	China: Tibet Autonomous Region, Yadong County, Shangsima	3366m	88.970°E	27.530°N	KJ811405
29	KIZ05999	Nanorana parkeri	H11	China: Tibet Autonomous Region, Yadong County, Shangsima	3366m	88.970°E	27.530°N	KJ811406
29	KIZ05583	Nanorana parkeri	H11	China: Tibet Autonomous Region, Yadong County, Shangsima	3366m	88.970°E	27.530°N	KJ811407
29	YPX12048	Nanorana parkeri	H11	China: Tibet Autonomous Region, Yadong County, Shangsima	3366m	88.970°E	27.530°N	KJ811408
29	YPX12050	Nanorana parkeri	H11	China: Tibet Autonomous Region, Yadong County, Shangsima	3366m	88.970°E	27.530°N	KJ811409
29	YPX12051	Nanorana parkeri	H11	China: Tibet Autonomous Region, Yadong County, Shangsima	3366m	88.970°E	27.530°N	KJ811410
30	KIZ011123	Nanorana parkeri	H11	China: Tibet Autonomous Region, Yadong County	4327m	89.156°E	27.720°N	KJ811411
30	KIZ011121	Nanorana parkeri	H11	China: Tibet Autonomous Region, Yadong County	4327m	89.156°E	27.720°N	KJ811412
30	KIZ011124	Nanorana parkeri	H11	China: Tibet Autonomous Region, Yadong County	4327m	89.156°E	27.720°N	KJ811413
30	KIZ011122	Nanorana parkeri	H11	China: Tibet Autonomous Region, Yadong County	4327m	89.156°E	27.720°N	KJ811414
30	YPX22312	Nanorana parkeri	H11	China: Tibet Autonomous Region, Yadong County	4327m	89.156°E	27.720°N	KJ811415
31	YPX20520	Nanorana parkeri	H1	China: Tibet Autonomous Region, Damxung County, Yangbajain	4370m	90.480°E	30.090°N	KJ811416
31	YPX20521	Nanorana parkeri	H1	China: Tibet Autonomous Region, Damxung County, Yangbajain	4370m	90.480°E	30.090°N	KJ811417
31	YPX20522	Nanorana parkeri	H1	China: Tibet Autonomous Region, Damxung County, Yangbajain	4370m	90.480°E	30.090°N	KJ811418
31	YPX20523	Nanorana parkeri	H1	China: Tibet Autonomous Region, Damxung County, Yangbajain	4370m	90.480°E	30.090°N	KJ811419
31	YPX20524	Nanorana parkeri	H1	China: Tibet Autonomous Region, Damxung County, Yangbajain	4370m	90.480°E	30.090°N	KJ811420
31	YPX20525	Nanorana parkeri	H1	China: Tibet Autonomous Region, Damxung County, Yangbajain	4370m	90.480°E	30.090°N	KJ811421
31	YPX20527	Nanorana parkeri	H1	China: Tibet Autonomous Region, Damxung County, Yangbajain	4370m	90.480°E	30.090°N	KJ811422
31	YPX20528	Nanorana parkeri	H1	China: Tibet Autonomous Region, Damxung County, Yangbajain	4370m	90.480°E	30.090°N	KJ811423
31	YPX20529	Nanorana parkeri	H1	China: Tibet Autonomous Region, Damxung County, Yangbajain	4370m	90.480°E	30.090°N	KJ811424
32	KIZ08218	Nanorana parkeri	H11	China: Tibet Autonomous Region, Zhongba County	4575m	84.130°E	29.695°N	KJ811425
32	KIZ08219	Nanorana parkeri	H11	China: Tibet Autonomous Region, Zhongba County	4575m	84.130°E	29.695°N	KJ811426
32	YPX15027	Nanorana parkeri	H11	China: Tibet Autonomous Region, Zhongba County	4575m	84.130°E	29.695°N	KJ811427
32	YPX15029	Nanorana parkeri	H11	China: Tibet Autonomous Region, Zhongba County	4575m	84.130°E	29.695°N	KJ811428
32	YPX15072	Nanorana parkeri	H11	China: Tibet Autonomous Region, Zhongba County	4575m	84.130°E	29.695°N	KJ811429
32	YPX15076	Nanorana parkeri	H11	China: Tibet Autonomous Region, Zhongba County	4575m	84.130°E	29.695°N	KJ811430
32	YPX15077	Nanorana parkeri	H11	China: Tibet Autonomous Region, Zhongba County	4575m	84.130°E	29.695°N	KJ811431
32	YPX15078	Nanorana parkeri	H11	China: Tibet Autonomous Region, Zhongba County	4575m	84.130°E	29.695°N	KJ811432
32	YPX15079	Nanorana parkeri	H11	China: Tibet Autonomous Region, Zhongba County	4575m	84.130°E	29.695°N	KJ811433
32	YPX15081	Nanorana parkeri	H11	China: Tibet Autonomous Region, Zhongba County	4575m	84.130°E	29.695°N	KJ811434
32	YPX15082	Nanorana parkeri	H11	China: Tibet Autonomous Region, Zhongba County	4575m	84.130°E	29.695°N	KJ811435
32	YPX15083	Nanorana parkeri	H11	China: Tibet Autonomous Region, Zhongba County	4575m	84.130°E	29.695°N	KJ811436
32	YPX15084	Nanorana parkeri	H11	China: Tibet Autonomous Region, Zhongba County	4575m	84.130°E	29.695°N	KJ811437
32	YPX15085	Nanorana parkeri	H11	China: Tibet Autonomous Region, Zhongba County	4575m	84.130°E	29.695°N	KJ811438
32	YPX15086	Nanorana parkeri	H11	China: Tibet Autonomous Region, Zhongba County	4575m	84.130°E	29.695°N	KJ811439
32	YPX15087	Nanorana parkeri	H11	China: Tibet Autonomous Region, Zhongba County	4575m	84.130°E	29.695°N	KJ811440
32	YPX15089	Nanorana parkeri	H11	China: Tibet Autonomous Region, Zhongba County	4575m	84.130°E	29.695°N	KJ811441
32	YPX15090	Nanorana parkeri	H11	China: Tibet Autonomous Region, Zhongba County	4575m	84.130°E	29.695°N	KJ811442
32	YPX15092	Nanorana parkeri	H11	China: Tibet Autonomous Region, Zhongba County	4575m	84.130°E	29.695°N	KJ811443
32	YPX15093	Nanorana parkeri	H11	China: Tibet Autonomous Region, Zhongba County	4575m	84.130°E	29.695°N	KJ811444
32	YPX15094	Nanorana parkeri	H11	China: Tibet Autonomous Region, Zhongba County	4575m	84.130°E	29.695°N	KJ811445
33	KIZ014954	Nanorana parkeri	H5	China: Tibet Autonomous Region, Baxoi County, Bangda	4448m	97.187°E	30.675°N	KJ811446
33	KIZ014955	Nanorana parkeri	H1	China: Tibet Autonomous Region, Baxoi County, Bangda	4448m	97.187°E	30.675°N	KJ811447
33	KIZ014956	Nanorana parkeri	H5	China: Tibet Autonomous Region, Baxoi County, Bangda	4448m	97.187°E	30.675°N	KJ811448
33	KIZ014957	Nanorana parkeri	H5	China: Tibet Autonomous Region, Baxoi County, Bangda	4448m	97.187°E	30.675°N	KJ811449
33	KIZ014958	Nanorana parkeri	H1	China: Tibet Autonomous Region, Baxoi County, Bangda	4448m	97.187°E	30.675°N	KJ811450
33	KIZ014959	Nanorana parkeri	H1	China: Tibet Autonomous Region, Baxoi County, Bangda	4448m	97.187°E	30.675°N	KJ811451
33	KIZ014960	Nanorana parkeri	H5	China: Tibet Autonomous Region, Baxoi County, Bangda	4448m	97.187°E	30.675°N	KJ811452
34	KIZ014974	Nanorana parkeri	H1	China: Tibet Autonomous Region, Baxoi County, Bangda	4137m	97.291°E	30.209°N	KJ811453
34	KIZ014975	Nanorana parkeri	H1	China: Tibet Autonomous Region, Baxoi County, Bangda	4137m	97.291°E	30.209°N	KJ811454
34	KIZ014976	Nanorana parkeri	H1	China: Tibet Autonomous Region, Baxoi County, Bangda	4137m	97.291°E	30.209°N	KJ811455
34	KIZ014977	Nanorana parkeri	H1	China: Tibet Autonomous Region, Baxoi County, Bangda	4137m	97.291°E	30.209°N	KJ811456
34	KIZ014978	Nanorana parkeri	H1	China: Tibet Autonomous Region, Baxoi County, Bangda	4137m	97.291°E	30.209°N	KJ811457
34	KIZ014979	Nanorana parkeri	H1	China: Tibet Autonomous Region, Baxoi County, Bangda	4137m	97.291°E	30.209°N	KJ811458
34	KIZ014980	Nanorana parkeri	H1	China: Tibet Autonomous Region, Baxoi County, Bangda	4137m	97.291°E	30.209°N	KJ811459
34	KIZ014981	Nanorana parkeri	H1	China: Tibet Autonomous Region, Baxoi County, Bangda	4137m	97.291°E	30.209°N	KJ811460
34	KIZ016081	Nanorana parkeri	H1	China: Tibet Autonomous Region, Baxoi County, Bangda	4137m	97.291°E	30.209°N	KJ811461
34	KIZ016083	Nanorana parkeri	H1	China: Tibet Autonomous Region, Baxoi County, Bangda	4137m	97.291°E	30.209°N	KJ811462
34	YPX28643	Nanorana parkeri	H1	China: Tibet Autonomous Region, Baxoi County, Bangda	4137m	97.291°E	30.209°N	KJ811463
34	YPX28644	Nanorana parkeri	H1	China: Tibet Autonomous Region, Baxoi County, Bangda	4137m	97.291°E	30.209°N	KJ811464
34	YPX28646	Nanorana parkeri	H1	China: Tibet Autonomous Region, Baxoi County, Bangda	4137m	97.291°E	30.209°N	KJ811465
35	YPX32150	Nanorana parkeri	H1	China: Tibet Autonomous Region, Dengqen County, Bada Town	4029m	94.771°E	31.623°N	KJ811466
35	YPX32151	Nanorana parkeri	H1	China: Tibet Autonomous Region, Dengqen County, Bada Town	4029m	94.771°E	31.623°N	KJ811467
35	YPX32152	Nanorana parkeri	H1	China: Tibet Autonomous Region, Dengqen County, Bada Town	4029m	94.771°E	31.623°N	KJ811468
35	YPX32154	Nanorana parkeri	H1	China: Tibet Autonomous Region, Dengqen County, Bada Town	4029m	94.771°E	31.623°N	KJ811469
35	YPX32155	Nanorana parkeri	H1	China: Tibet Autonomous Region, Dengqen County, Bada Town	4029m	94.771°E	31.623°N	KJ811470
35	YPX32156	Nanorana parkeri	H1	China: Tibet Autonomous Region, Dengqen County, Bada Town	4029m	94.771°E	31.623°N	KJ811471
35	YPX32158	Nanorana parkeri	H1	China: Tibet Autonomous Region, Dengqen County, Bada Town	4029m	94.771°E	31.623°N	KJ811472
35	YPX32159	Nanorana parkeri	H1	China: Tibet Autonomous Region, Dengqen County, Bada Town	4029m	94.771°E	31.623°N	KJ811473
35	YPX32160	Nanorana parkeri	H1	China: Tibet Autonomous Region, Dengqen County, Bada Town	4029m	94.771°E	31.623°N	KJ811474
35	YPX32161	Nanorana parkeri	H1	China: Tibet Autonomous Region, Dengqen County, Bada Town	4029m	94.771°E	31.623°N	KJ811475
35	YPX32162	Nanorana parkeri	H1	China: Tibet Autonomous Region, Dengqen County, Bada Town	4029m	94.771°E	31.623°N	KJ811476
35	YPX32163	Nanorana parkeri	H1	China: Tibet Autonomous Region, Dengqen County, Bada Town	4029m	94.771°E	31.623°N	KJ811477
36	YPX32164	Nanorana parkeri	H1	China: Tibet Autonomous Region, Dengqen County, Sezha Town	4060m	95.284°E	31.536°N	KJ811478
36	YPX32165	Nanorana parkeri	H1	China: Tibet Autonomous Region, Dengqen County, Sezha Town	4060m	95.284°E	31.536°N	KJ811479
36	YPX32167	Nanorana parkeri	H1	China: Tibet Autonomous Region, Dengqen County, Sezha Town	4060m	95.284°E	31.536°N	KJ811480
36	YPX32168	Nanorana parkeri	H1	China: Tibet Autonomous Region, Dengqen County, Sezha Town	4060m	95.284°E	31.536°N	KJ811481
36	YPX32169	Nanorana parkeri	H1	China: Tibet Autonomous Region, Dengqen County, Sezha Town	4060m	95.284°E	31.536°N	KJ811482
36	YPX32170	Nanorana parkeri	H1	China: Tibet Autonomous Region, Dengqen County, Sezha Town	4060m	95.284°E	31.536°N	KJ811483
36	YPX32171	Nanorana parkeri	H1	China: Tibet Autonomous Region, Dengqen County, Sezha Town	4060m	95.284°E	31.536°N	KJ811484
36	YPX32172	Nanorana parkeri	H1	China: Tibet Autonomous Region, Dengqen County, Sezha Town	4060m	95.284°E	31.536°N	KJ811485
36	YPX32174	Nanorana parkeri	H1	China: Tibet Autonomous Region, Dengqen County, Sezha Town	4060m	95.284°E	31.536°N	KJ811486
36	YPX32176	Nanorana parkeri	H1	China: Tibet Autonomous Region, Dengqen County, Sezha Town	4060m	95.284°E	31.536°N	KJ811487
36	YPX32177	Nanorana parkeri	H1	China: Tibet Autonomous Region, Dengqen County, Sezha Town	4060m	95.284°E	31.536°N	KJ811488
36	YPX32178	Nanorana parkeri	H1	China: Tibet Autonomous Region, Dengqen County, Sezha Town	4060m	95.284°E	31.536°N	KJ811489
36	YPX32179	Nanorana parkeri	H1	China: Tibet Autonomous Region, Dengqen County, Sezha Town	4060m	95.284°E	31.536°N	KJ811490
36	YPX32182	Nanorana parkeri	H1	China: Tibet Autonomous Region, Dengqen County, Sezha Town	4060m	95.284°E	31.536°N	KJ811491
36	YPX32183	Nanorana parkeri	H1	China: Tibet Autonomous Region, Dengqen County, Sezha Town	4060m	95.284°E	31.536°N	KJ811492
36	YPX32184	Nanorana parkeri	H1	China: Tibet Autonomous Region, Dengqen County, Sezha Town	4060m	95.284°E	31.536°N	KJ811493
36	YPX32185	Nanorana parkeri	H1	China: Tibet Autonomous Region, Dengqen County, Sezha Town	4060m	95.284°E	31.536°N	KJ811494
36	YPX32186	Nanorana parkeri	H1	China: Tibet Autonomous Region, Dengqen County, Sezha Town	4060m	95.284°E	31.536°N	KJ811495
37	YPX32283	Nanorana parkeri	H1	China: Tibet Autonomous Region, Uzi County, Daritang	4022m	96.419°E	31.438°N	KJ811496
37	YPX32284	Nanorana parkeri	H1	China: Tibet Autonomous Region, Uzi County, Daritang	4022m	96.419°E	31.438°N	KJ811497
37	YPX32285	Nanorana parkeri	H3	China: Tibet Autonomous Region, Uzi County, Daritang	4022m	96.419°E	31.438°N	KJ811498
37	YPX32286	Nanorana parkeri	H1	China: Tibet Autonomous Region, Uzi County, Daritang	4022m	96.419°E	31.438°N	KJ811499
37	YPX32287	Nanorana parkeri	H1	China: Tibet Autonomous Region, Uzi County, Daritang	4022m	96.419°E	31.438°N	KJ811500
37	YPX32288	Nanorana parkeri	H1	China: Tibet Autonomous Region, Uzi County, Daritang	4022m	96.419°E	31.438°N	KJ811501
37	YPX32289	Nanorana parkeri	H2	China: Tibet Autonomous Region, Uzi County, Daritang	4022m	96.419°E	31.438°N	KJ811502
37	YPX32290	Nanorana parkeri	H1	China: Tibet Autonomous Region, Uzi County, Daritang	4022m	96.419°E	31.438°N	KJ811503
37	YPX32291	Nanorana parkeri	H1	China: Tibet Autonomous Region, Uzi County, Daritang	4022m	96.419°E	31.438°N	KJ811504
37	YPX32292	Nanorana parkeri	H1	China: Tibet Autonomous Region, Uzi County, Daritang	4022m	96.419°E	31.438°N	KJ811505
37	YPX32293	Nanorana parkeri	H1	China: Tibet Autonomous Region, Uzi County, Daritang	4022m	96.419°E	31.438°N	KJ811506
37	YPX32294	Nanorana parkeri	H1	China: Tibet Autonomous Region, Uzi County, Daritang	4022m	96.419°E	31.438°N	KJ811507
37	YPX32295	Nanorana parkeri	H1	China: Tibet Autonomous Region, Uzi County, Daritang	4022m	96.419°E	31.438°N	KJ811508
37	YPX32296	Nanorana parkeri	H1	China: Tibet Autonomous Region, Uzi County, Daritang	4022m	96.419°E	31.438°N	KJ811509
38	YPX31021	Nanorana parkeri	H4	China: Tibet Autonomous Region, Zogang County, Wangda	3937m	97.719°E	29.874°N	KJ811510
38	YPX31022	Nanorana parkeri	H4	China: Tibet Autonomous Region, Zogang County, Wangda	3937m	97.719°E	29.874°N	KJ811511
38	YPX31023	Nanorana parkeri	H4	China: Tibet Autonomous Region, Zogang County, Wangda	3937m	97.719°E	29.874°N	KJ811512
38	YPX31024	Nanorana parkeri	H4	China: Tibet Autonomous Region, Zogang County, Wangda	3937m	97.719°E	29.874°N	KJ811513
38	YPX31025	Nanorana parkeri	H4	China: Tibet Autonomous Region, Zogang County, Wangda	3937m	97.719°E	29.874°N	KJ811514
38	YPX31026	Nanorana parkeri	H4	China: Tibet Autonomous Region, Zogang County, Wangda	3937m	97.719°E	29.874°N	KJ811515
38	YPX31027	Nanorana parkeri	H4	China: Tibet Autonomous Region, Zogang County, Wangda	3937m	97.719°E	29.874°N	KJ811516
38	YPX31028	Nanorana parkeri	H4	China: Tibet Autonomous Region, Zogang County, Wangda	3937m	97.719°E	29.874°N	KJ811517
38	YPX31029	Nanorana parkeri	H4	China: Tibet Autonomous Region, Zogang County, Wangda	3937m	97.719°E	29.874°N	KJ811518
38	YPX31031	Nanorana parkeri	H4	China: Tibet Autonomous Region, Zogang County, Wangda	3937m	97.719°E	29.874°N	KJ811519
38	YPX31032	Nanorana parkeri	H4	China: Tibet Autonomous Region, Zogang County, Wangda	3937m	97.719°E	29.874°N	KJ811520
38	YPX31033	Nanorana parkeri	H4	China: Tibet Autonomous Region, Zogang County, Wangda	3937m	97.719°E	29.874°N	KJ811521
39	YPX31094	Nanorana parkeri	H1	China: Tibet Autonomous Region, Baqen County	4449m	94.044°E	31.914°N	KJ811522
39	YPX31095	Nanorana parkeri	H1	China: Tibet Autonomous Region, Baqen County	4449m	94.044°E	31.914°N	KJ811523
39	YPX31096	Nanorana parkeri	H1	China: Tibet Autonomous Region, Baqen County	4449m	94.044°E	31.914°N	KJ811524
39	YPX31097	Nanorana parkeri	H1	China: Tibet Autonomous Region, Baqen County	4449m	94.044°E	31.914°N	KJ811525
39	YPX31098	Nanorana parkeri	H1	China: Tibet Autonomous Region, Baqen County	4449m	94.044°E	31.914°N	KJ811526
39	YPX31099	Nanorana parkeri	H1	China: Tibet Autonomous Region, Baqen County	4449m	94.044°E	31.914°N	KJ811527
39	YPX31100	Nanorana parkeri	H1	China: Tibet Autonomous Region, Baqen County	4449m	94.044°E	31.914°N	KJ811528
39	YPX31101	Nanorana parkeri	H1	China: Tibet Autonomous Region, Baqen County	4449m	94.044°E	31.914°N	KJ811529
39	YPX31102	Nanorana parkeri	H1	China: Tibet Autonomous Region, Baqen County	4449m	94.044°E	31.914°N	KJ811530
39	YPX31103	Nanorana parkeri	H1	China: Tibet Autonomous Region, Baqen County	4449m	94.044°E	31.914°N	KJ811531
39	YPX31104	Nanorana parkeri	H1	China: Tibet Autonomous Region, Baqen County	4449m	94.044°E	31.914°N	KJ811532
39	YPX31105	Nanorana parkeri	H1	China: Tibet Autonomous Region, Baqen County	4449m	94.044°E	31.914°N	KJ811533
39	YPX31106	Nanorana parkeri	H1	China: Tibet Autonomous Region, Baqen County	4449m	94.044°E	31.914°N	KJ811534
39	YPX31107	Nanorana parkeri	H1	China: Tibet Autonomous Region, Baqen County	4449m	94.044°E	31.914°N	KJ811535
39	YPX31108	Nanorana parkeri	H1	China: Tibet Autonomous Region, Baqen County	4449m	94.044°E	31.914°N	KJ811536
Outgroup
	SCUM045105CJ	Nanorana pleskei		China: Sichuan Province, Ruo'ergai County				KJ810986
	YPX18343	Nanorana ventripunctata		China: Yunnan Province, Zhongdian County				KJ810985
	KIZ012543	Nanorana liebigii		China: Tibet Autonomous Region, Kyirong County, Zhenjiang	2260m	85.338°E	28.324°N	KJ810987
