# Supplementary material for: DNA Barcodes and Species Distribution Models Evaluate Threats of Global Climate Changes to Genetic Diversity: A Case Study from Nanorana parkeri (Anura: Dicroglossidae)
Source: PLoS One. 2014 Aug 5;9(8):e103899. doi: 10.1371/journal.pone.0103899 (PMC4122371; doi:10.1371/journal.pone.0103899)
Supplement: Table S2 — Values of FCT, FST and FSC based on population groups suggested by SAMOVA. (XLSX) [file pone.0103899.s004.xlsx]

## Sheet: Sheet1
K	Fct	Fst	Fsc
2	0.913	0.983	0.809
3	0.959	0.978	0.47
4	0.968	0.978	0.306
5	0.97	0.977	0.228
6	0.973	0.976	0.108
7	0.975	0.976	0.034
8	0.975	0.976	0.027
9	0.975	0.976	0.038
10	0.974	0.974	-0.002
