# Supplementary material for: DNA Barcodes and Species Distribution Models Evaluate Threats of Global Climate Changes to Genetic Diversity: A Case Study from Nanorana parkeri (Anura: Dicroglossidae)
Source: PLoS One. 2014 Aug 5;9(8):e103899. doi: 10.1371/journal.pone.0103899 (PMC4122371; doi:10.1371/journal.pone.0103899)
Supplement: Table S3 — Values of π and Ar for populations from each locality. (XLSX) [file pone.0103899.s005.xlsx]

## Sheet: Sheet1
Locality	π	Ar
1	0.000168663	1.09091
2	0	1
3	0	1
4	0	1
5	0	1
6	0.00140431	1.63692
7	0.00542315	1.15385
8	0.000265041	1.14286
9	0	1
10	0.000436538	1.22794
11	0	1
12	0.00296846	1.15667
13	0.000463822	1.25
15	0.000909311	1.4664
16	0.00463822	1.5
17	0	1
18	0.000335719	1.18095
19	0	1
20	0	1
22	0	1
23	0	1
24	0	1
25	0	1
26	0.00185529	1.2
27	0.00117636	1.56159
28	0.000445269	1.23
29	0	1
30	0	1
31	0	1
32	0	1
33	0.00106016	1.57143
34	0	1
35	0	1
36	0	1
37	0.000530082	1.27473
38	0	1
39	0	1
