# Supplementary material for: DNA Barcodes and Species Distribution Models Evaluate Threats of Global Climate Changes to Genetic Diversity: A Case Study from Nanorana parkeri (Anura: Dicroglossidae)
Source: PLoS One. 2014 Aug 5;9(8):e103899. doi: 10.1371/journal.pone.0103899 (PMC4122371; doi:10.1371/journal.pone.0103899)
Supplement: Table S4 — Detailed results of AUC for random and real data. (XLSX) [file pone.0103899.s006.xlsx]

## Sheet: Sheet1
	AUC
Real Data	0.904
Random data 1	0.724
Random data 2	0.737
Random data 3	0.772
Random data 4	0.724
Random data 5	0.705
Random data 6	0.732
Random data 7	0.666
Random data 8	0.689
Random data 9	0.745
Random data 10	0.762
Random data 11	0.719
Random data 12	0.751
Random data 13	0.7
Random data 14	0.724
Random data 15	0.736
Random data 16	0.749
Random data 17	0.739
Random data 18	0.732
Random data 19	0.714
Random data 20	0.692
Random data 21	0.605
Random data 22	0.774
Random data 23	0.721
Random data 24	0.751
Random data 25	0.777
Random data 26	0.696
Random data 27	0.74
Random data 28	0.643
Random data 29	0.724
Random data 30	0.73
Random data 31	0.741
Random data 32	0.757
Random data 33	0.709
Random data 34	0.735
Random data 35	0.697
Random data 36	0.749
Random data 37	0.728
Random data 38	0.757
Random data 39	0.714
Random data 40	0.732
Random data 41	0.687
Random data 42	0.709
Random data 43	0.756
Random data 44	0.713
Random data 45	0.773
Random data 46	0.749
Random data 47	0.796
Random data 48	0.726
Random data 49	0.75
Random data 50	0.732
Random data 51	0.715
Random data 52	0.756
Random data 53	0.751
Random data 54	0.744
Random data 55	0.737
Random data 56	0.775
Random data 57	0.767
Random data 58	0.745
Random data 59	0.709
Random data 60	0.775
Random data 61	0.796
Random data 62	0.776
Random data 63	0.724
Random data 64	0.758
Random data 65	0.717
Random data 66	0.712
Random data 67	0.768
Random data 68	0.725
Random data 69	0.74
Random data 70	0.704
Random data 71	0.724
Random data 72	0.677
Random data 73	0.699
Random data 74	0.755
Random data 75	0.767
Random data 76	0.682
Random data 77	0.729
Random data 78	0.684
Random data 79	0.744
Random data 80	0.753
Random data 81	0.787
Random data 82	0.789
Random data 83	0.792
Random data 84	0.682
Random data 85	0.764
Random data 86	0.729
Random data 87	0.698
Random data 88	0.735
Random data 89	0.717
Random data 90	0.729
Random data 91	0.749
Random data 92	0.749
Random data 93	0.769
Random data 94	0.77
Random data 95	0.709
Random data 96	0.727
Random data 97	0.715
Random data 98	0.706
Random data 99	0.8
Random data 100	0.724
